# Supplementary material for: Metabolic Impairment in Coronary Artery Disease: Elevated Serum Acylcarnitines Under the Spotlights
Source: Front Cardiovasc Med. 2021 Dec 16;8:792350. doi: 10.3389/fcvm.2021.792350 (PMC8716394; doi:10.3389/fcvm.2021.792350)
Supplement: Supplementary file 1 [file Table_1.XLSX]

## Sheet: Feuil1
Mean concentrations
	Stearoylcarnitine (C18:0)	Heptadecanoylcarnitine (C17:0)	Oleoylcarnitine (C18:1)	Octadecadienoylcarnitine (C18:2)	Palmitoylcarnitine (C16:0)	Hexadecenoylcarnitine (C16:1)	Myristoylcarnitine (C14:0)	Tetradecenoylcarnitine (C14:1)	Tetradecanedienoylcarnitine (C14:2)	Lauroylcarnitine (C12:0)	Dodecenoylcarnitine (C12:1)	Decanoylcarnitine (C10:0)	Decenoylcarnitine (C10:1)	Octanoylcarnitine (C8:0)	Octenoylcarnitine (C8:1)	Hexanoylcarnitine (C6:0)	Isovalerylcarnitine (C5:0)	Hydroxydodecanoylcarnitine (C12:0-OH)	Tiglylcarnitine (C5:1)	Butyrylcarnitine (C4:0)	Propionylcarnitine (C3:0)	Deoxycarnitine	Hydroxyhexanoylcarnitine (C6:0-OH)	Acetylcarnitine (C2:0)	Adipoylcarnitine (C6:1-O2)	Hydroxyvalerylcarnitine (C5:0-OH)	Hydroxybutyrylcarnitine (C4:0-OH)	Glutarylcarnitine (C5:1-O2)	Carnitine	Succinylcarnitine (C4:1-O2)	Arachidonylcarnitine (C20:4)	Suberoylcarnitine (C8:0-DC)	Leucine	Isoleucine	Valine
Healthy	97.1515	6.83408	296.209	98.1989	157.678	37.9357	35.0867	79.6176	61.1449	70.535	90.7516	265.251	127.553	159.835	72.3102	48.0803	86.8175	14.9113	10.8536	160.642	335.801	754.317	10.8237	8957.38	38.1258	21.1416	46.3311	46.691	33.714	22.0861	10.2833	9.37578	125.56	59.1839	226.003
CAD	123.516	13.8177	366.804	88.4677	256.254	67.5546	69.4521	169.467	101.567	182.797	166.222	630.411	194.119	348.439	107.296	77.8507	168.857	25.5894	21.5071	623.381	633.081	1156.78	20.7005	9718.03	78.3544	23.5473	78.3451	144.953	46.544	28.2048	20.7518	25.2476	134.577	68.098	256.059
All units are nM except for carnitine, valine, leucine and isoleucine which are in μM
