# Supplementary material for: Metabolic Impairment in Coronary Artery Disease: Elevated Serum Acylcarnitines Under the Spotlights
Source: Front Cardiovasc Med. 2021 Dec 16;8:792350. doi: 10.3389/fcvm.2021.792350 (PMC8716394; doi:10.3389/fcvm.2021.792350)
Supplement: Supplementary file 2 [file Table_2.XLSX]

## Sheet: Feuil1
Name	Age	Sex	Smoking status	NYHA	Medi	ACE	ARB	Amlodipin	Beta-Blocker	Statin	Health status	Number stenosed vessels	Sampling date	Sampling time	Fasting (h)	PBF	Skeletalmusclemass	HbA1c	Stearoylcarnitine (C18:0)	Heptadecanoylcarnitine (C17:0)	Oleoylcarnitine (C18:1)	Octadecadienoylcarnitine (C18:2)	Palmitoylcarnitine (C16:0)	Hexadecenoylcarnitine (C16:1)	Myristoylcarnitine (C14:0)	Tetradecenoylcarnitine (C14:1)	Tetradecanedienoylcarnitine (C14:2)	Lauroylcarnitine (C12:0)	Dodecenoylcarnitine (C12:1)	Decanoylcarnitine (C10:0)	Decenoylcarnitine (C10:1)	Octanoylcarnitine (C8:0)	Octenoylcarnitine (C8:1)	Hexanoylcarnitine (C6:0)	Isovalerylcarnitine (C5:0)	Hydroxydodecanoylcarnitine (C12:0-OH)	Tiglylcarnitine (C5:1)	Butyrylcarnitine (C4:0)	Propionylcarnitine (C3:0)	Deoxycarnitine	Hydroxyhexanoylcarnitine (C6:0-OH)	Acetylcarnitine (C2:0)	Adipoylcarnitine (C6:1-O2)	Hydroxyvalerylcarnitine (C5:0-OH)	Hydroxybutyrylcarnitine (C4:0-OH)	Glutarylcarnitine (C5:1-O2)	Carnitine	Succinylcarnitine (C4:1-O2)	Arachidonylcarnitine (C20:4)
CHL10004	74	1	1	0	0	0	0	0	0	0	0	0	2018-01-16	10:47:58	4	18.4	35.8	5	66.327	1.02126	279.513	91.8498	115.103	30.9536	19.6753	72.5139	58.8142	54.2246	83.4277	218.038	104.156	119.574	61.6031	29.3595	47.8022	15.1245	3.45616	96.2338	305.469	1240.81	8.80006	7154.48	23.7412	17.2115	42.1536	22.9317	34.1848	17.9799	10.8426
CHL10007	73	1	1	0	0	0	0	0	0	0	0	0	2018-01-17	10:57:29	4	16.5	31.9	5.1	135.663	9.33045	362.505	130.585	183.396	40.2595	38.3187	85.3246	63.3659	80.2765	106.373	288.065	108.402	155.58	70.5195	36.1436	49.7248	21.9164	5.97743	148.685	258.025	769.887	19.1523	8805.28	25.6827	18.3167	38.0188	27.8774	36.1123	30.5112	19.6179
CHL10014	76	1	0	0	0	0	0	0	0	0	0	0	2018-01-23	12:19:59	5	22.8	32.8	5.4	166.525	6.70751	286.316	114.391	184.76	42.9845	36.2206	87.2374	74.7637	77.3819	104.398	311.711	159.45	179.517	31.3099	54.5328	77.4152	26.9601	8.15125	177.827	341.362	786.608	13.0644	7862.67	31.509	21.2392	23.2482	59.9718	42.4779	44.2283	10.5086
CHL10017	74	0	0	0	1	0	1	1	0	0	0	0	2018-01-23	16:46:57	5.5	38.9	21	5.3	95.7468	5.29408	183.121	79.3629	137.54	25.9092	32.8226	42.4939	38.0499	48.7233	46.0304	130.507	87.0902	72.9299	77.9473	22.4744	147.726	12.3789	12.1584	136.091	610.559	667.729	12.2932	4441.77	33.4905	24.1566	20.58	17.4665	35.2033	26.1745	0.003
CHL10022	78	1	1	0	0	0	0	0	0	0	0	0	2018-01-24	16:29:20	5	19.8	34.3	5	109.274	5.36348	271.188	91.5567	129.508	31.2181	23.6203	63.5753	42.3109	42.8748	69.5479	156.33	82.6489	94.9761	33.4314	26.2658	70.5359	22.5162	7.20786	70.4268	288.991	642.642	8.63453	4862.06	23.8607	20.3874	23.357	41.873	26.6974	27.1524	21.2192
CHL10030	75	0	1	0	0	0	0	0	0	0	0	0	2018-01-30	15:01:27	6	24.7	22.5	4.8	87.1259	5.11902	193.614	53.6548	113.205	29.5516	31.8244	67.6278	38.2473	84.2542	78.833	506.56	107.729	298.799	18.4039	46.7725	30.8725	12.9753	2.65956	54.3065	128.468	400.311	4.60679	5065.11	18.5605	8.68349	28.6966	20.271	15.5321	17.2463	4.50581
CHL10036	74	1	1	0	0	0	0	0	0	0	0	0	2018-02-06	18:49:05	7	21.2	33	4.9	96.0936	6.12631	193.711	77.4706	134.249	26.2478	29.5338	73.0478	55.8144	79.7734	86.9434	386.206	107.104	222.41	67.1043	43.3228	57.2049	13.1976	7.43657	140.302	343.881	656.579	5.88171	6261.5	15.2869	15.7689	18.0633	27.5269	26.9176	19.6653	10.6991
CHL10043	69	1	0	0	0	0	0	0	0	0	0	0	2018-02-13	16:36:03	6	34.3	23	5.2	98.2046	10.8712	205.116	45.0198	181.464	22.9852	41.5117	33.3978	19.9882	50.0445	41.2176	140.753	53.5259	76.053	51.3205	40.7209	141.842	5.91066	14.1569	283.274	693.946	994.094	0.003	6495.78	36.8352	21.4492	22.6404	44.4399	48.7337	15.4608	6.4159
CHL10045	79	0	0	0	0	0	0	0	0	0	0	0	2018-02-14	10:44:51	6	40	18.8	4.8	82.9722	5.77778	323.296	99.0767	144.915	105.88	77.7496	281.881	155.133	286.653	240.761	2440.85	449.282	1912.96	64.1102	374.893	44.2002	21.9324	2.19446	113.883	165.159	394.303	8.79665	7466.2	7.94717	10.4762	52.7066	67.4552	24.6569	8.52839	8.77612
CHL10047	63	1	1	0	0	0	0	0	0	0	0	0	2018-02-14	14:07:59	6	19.3	22.7	5.2	77.8663	6.84303	208.881	53.1903	126.082	28.6472	29.5841	67.869	56.3795	83.0872	88.4017	511.468	176.405	314.745	86.0546	59.5807	98.0403	9.12911	16.3802	202.481	372.404	739.207	2.13636	9252.3	17.5014	51.4107	41.0534	61.8857	32.5696	2.31986	3.93782
CHL10048	55	1	1	0	0	0	0	0	0	0	0	0	2018-02-14	16:41:53	15	29.1	23.7	4.7	102.408	11.5108	412.464	113.389	211.164	61.3911	53.1176	154.415	118.835	131.833	172.864	642.921	238.902	355.055	64.8254	93.8828	69.5221	14.5015	26.4792	188.873	304.421	991.71	12.8871	17771.2	39.535	30.797	160.322	68.4439	37.4841	8.4032	12.6227
CHL10052	59	1	1	0	0	0	0	0	0	0	0	0	2018-02-16	15:12:17	5	21.7	30.2	4.7	113.989	11.6499	311.967	73.5018	179.049	41.4968	40.3831	73.2176	49.9309	56.5437	79.6968	160.854	104.561	91.4506	56.3357	39.2702	177.663	7.53778	12.3698	133.669	635.394	781.325	3.92757	8026.28	28.8228	22.8315	29.8089	42.7757	45.0456	8.07717	7.69772
CHL10057	68	1	0	0	0	0	0	0	0	0	0	0	2018-02-20	18:11:05	6	31.5	23.8	4.9	97.1033	9.58135	412.852	75.4989	180.733	58.973	44.7729	122.928	75.9005	75.8609	135.747	288.287	128.827	142.798	69.5573	33.6042	52.1072	16.0095	16.5269	67.7773	173.255	758.456	3.11934	8230.21	52.8294	17.9538	80.5743	49.5227	22.9529	16.5147	10.6631
CHL10062	56	1	1	0	0	0	0	0	0	0	0	0	2018-02-23	12:48:55	5	31.5	26.4	5.1	50.9057	3.63759	189.277	76.3394	116.354	24.3899	20.3105	35.2008	39.9497	32.7114	64.3708	155.251	154.121	101.022	124.223	53.889	86.8562	3.54284	15.623	194.835	418.114	961.831	0.915212	5283.53	19.7346	19.2109	13.5672	66.145	51.3345	22.5006	6.95031
CHL10067	65	1	0	0	0	0	0	0	0	0	0	0	2018-02-27	14:22:52	5	36.6	22	5	89.7411	7.42862	320.295	91.5195	163.208	41.2541	37.2596	102.296	76.942	76.9849	106.117	285.334	154.406	162.388	200.847	63.6154	105.917	11.8378	11.9177	156.327	459.155	762.274	5.00255	11202.8	20.8721	16.5086	33.1483	53.2622	37.5741	20.1065	11.6025
CHL10081	76	0	0	0	1	0	1	0	0	0	0	0	2018-03-06	17:21:56	7	28.8	20.1	5.8	67.7003	0.733651	246.962	96.0603	134.803	38.8498	37.0404	57.1077	45.8167	76.7136	73.8375	166.626	84.7322	91.5643	28.4888	34.7771	37.6472	11.6273	1.99137	97.7296	164.243	684.503	9.33068	8999.99	20.6369	9.25649	26.1732	17.7669	28.391	39.4775	5.58143
CHL10086	76	0	1	0	1	0	1	0	0	0	0	0	2018-03-07	17:22:10	7	17.3	26.2	5	104.714	7.50443	305.17	125.112	162.255	43.0383	32.2382	78.9667	64.5967	55.4443	73.1633	136.222	78.2076	78.4334	29.7329	28.3091	43.4252	13.0872	9.52036	134.214	220.277	462.349	12.8262	8332.99	19.1057	16.6011	34.4636	15.338	22.4409	16.62	14.9572
CHL10093	77	1	0	0	1	0	1	0	0	0	0	0	2018-03-13	12:26:25	5.5	26.8	29.6	5.1	100.696	6.17812	173.275	70.9782	126.916	19.6348	26.8468	43.1322	41.9389	50.3244	63.3163	189.649	94.6448	106.719	39.7613	29.7357	66.7722	19.5424	15.5669	107.137	343.275	614.488	9.79985	3788.03	11.7886	16.6348	12.9003	12.5088	22.3644	22.6689	5.21048
CHL10105	55	1	1	0	1	0	1	0	0	0	0	0	2018-03-20	14:27:29	5	25.1	28.8	4.6	53.7052	5.72137	258.776	49.5589	125.881	37.0397	25.9208	62.7919	40.4307	47.0908	72.6095	237.559	88.7647	151.621	64.9166	37.167	97.3737	5.04145	18.0012	129.573	248.749	621.421	2.46791	8997.58	16.0775	26.3343	41.9463	49.483	26.9168	5.7435	5.81408
CHL10108	73	1	0	0	1	0	0	0	0	1	0	0	2018-03-21	12:32:16	7	30	30.1	5.2	95.1337	4.70834	214.629	88.1755	154.432	26.4391	31.2339	58.9713	52.9882	60.114	74.9312	170.388	100.948	90.7801	33.8475	24.6273	53.6676	23.2016	6.13531	100.012	335.51	742.875	8.95117	5316.9	22.5614	17.7204	19.5072	39.0328	33.4388	18.2877	7.3989
CHL10112	74	1	0	0	0	0	0	0	0	0	0	0	2018-03-23	10:43:01	5	21.7	30.4	5.1	97.6603	5.73646	224.079	95.4767	139.235	27.2096	25.8987	55.9852	46.6572	51.1293	58.0563	161.443	96.5378	100.703	52.5949	28.0898	44.7752	9.85188	7.47075	92.3872	367.612	580.41	7.57244	6051.04	15.4473	16.7039	25.584	40.0047	30.4256	17.7313	6.06358
CHL10118	71	1	1	0	1	0	1	0	0	0	0	0	2018-03-27	13:13:21	5	25.3	30.6	5	108.089	6.82639	238.117	73.9555	146.782	31.5753	30.223	71.6381	58.2501	67.6002	100.903	282.317	118.104	155.333	49.8448	36.9366	65.2894	18.6134	9.35015	219.79	218.023	0.003	17.2815	5276.43	34.8262	19.3446	29.0991	53.357	26.417	28.0757	7.64121
CHL10130	81	0	1	0	0	0	0	0	0	0	0	0	2018-04-04	14:33:16	8	26.4	29.9	5.3	77.8946	3.4153	233.361	95.3156	107.219	28.4463	21.5574	62.405	66.2955	46.9415	72.8604	137.73	126.736	77.22	76.852	21.044	68.2929	9.79872	8.99666	99.2093	245.83	915.014	3.09997	5787.19	22.6752	14.0952	22.6799	66.9643	25.5432	14.3504	6.26009
CHL10143	77	0	0	0	0	0	0	0	0	0	0	0	2018-04-11	14:32:18	8	38.1	20.5	5.3	152.451	6.36123	361.636	154.659	191.475	46.3907	35.2236	98.7829	88.4047	64.6546	86.0374	189.298	125.428	115.426	107.381	51.4227	79.094	18.3144	9.39924	138.649	269.278	702.198	23.4125	14212.6	25.8495	22.3182	61.1026	33.6917	32.8179	29.9778	10.1917
CHL10151	68	1	0	0	0	0	0	0	0	0	0	0	2018-04-17	12:29:23	5	23.8	24	5.3	83.6195	6.54351	178.645	28.7763	147.834	27.433	30.4016	42.2383	25.1143	56.2168	65.5204	352.556	118.099	275.452	35.7943	83.2807	73.543	7.10467	10.6145	133.056	276.633	771.341	1.18226	6006.32	34.9015	20.0658	19.1909	32.419	37.0481	7.59603	2.7812
CHL10156	76	1	0	0	1	0	0	0	0	1	0	0	2018-04-18	14:37:08	6	30	28.8	5.3	151.663	6.83603	306.099	165.276	214.525	74.0313	54.0254	89.0797	83.5769	80.6176	79.088	243.917	157.38	137.021	59.7704	41.8676	114.309	19.0337	15.6792	205.702	467.678	909.806	11.0147	7401.3	38.2068	23.5362	24.4555	64.8445	41.7369	31.8679	17.7423
CHL10160	71	1	1	0	0	0	0	0	0	0	0	0	2018-04-20	12:25:43	5.5	27.3	31.4	5.6	81.9019	5.02506	201.03	94.1062	111.639	17.2125	22.0583	36.3513	34.8517	38.8068	47.0862	153.644	91.1212	93.6391	46.8739	20.1908	128.006	12.6918	17.1157	173.639	292.557	795.12	7.0097	4321.79	18.0152	27.527	15.094	26.0529	27.9086	27.2685	4.39323
CHL10165	69	1	0	0	1	1	0	0	0	1	0	0	2018-04-24	13:07:03	6	36.1	24.8	5.2	89.7155	8.97796	373.339	68.8954	177.775	55.735	41.6185	106.789	59.5402	57.2828	97.4299	202.311	97.4351	133.975	116.504	73.5871	85.4125	11.4982	19.1293	177.759	242.307	945.163	9.67201	17068.6	49.1319	25.6768	140.163	78.1497	32.4886	39.4106	6.90295
CHL10170	50	1	1	0	0	0	0	0	0	0	0	0	2018-04-25	12:35:25	8	28.4	21.3	4.7	100.021	8.16726	367.941	60.9734	196.184	55.7058	37.1207	106.053	53.1826	72.3588	97.9831	236.013	88.0126	152.755	92.0912	56.6528	242.271	8.48806	13.3599	128.143	229.502	953.285	9.15128	15083.5	20.1196	17.8562	70.9669	47.305	31.5207	9.21226	7.12284
CHL10172	72	0	0	0	0	0	0	0	0	0	0	0	2018-04-25	16:31:24	5	36.9	29.1	4.8	132.623	10.8801	432.206	205.48	196.815	54.3239	42.4092	100.546	109.825	65.5954	100.822	255.017	201.958	179.63	68.2263	66.1641	109.424	16.7994	12.5916	174.107	402.037	879.774	24.0429	15477.5	72.0002	21.6978	118.452	44.9391	36.5274	37.6898	12.1032
CHL10176	73	0	1	0	0	0	0	0	0	0	0	0	2018-04-27	17:09:57	6	20.2	26.4	4.8	60.0136	4.4162	104.063	42.7045	77.1595	13.0915	14.2354	22.8612	23.5443	24.6801	32.7927	99.961	59.8171	64.2652	43.7297	19.4667	68.1419	4.60922	7.96293	86.9315	237.804	442.319	4.30325	4285.7	9.66631	13.6213	11.6541	19.6905	21.9067	24.1154	0.41122
CHL10188	74	1	1	0	1	0	1	1	0	0	0	0	2018-05-08	12:35:46	7	17.4	31.1	4.8	148.465	13.1044	510.322	177.746	236.694	63.9714	49.5002	109.834	71.663	76.2738	114.593	285.426	120.896	170.619	51.8084	57.0965	91.087	28.016	14.0987	186.624	290.408	726.205	23.3712	12757.1	94.5312	24.7683	72.5049	79.4414	33.7657	45.8214	23.0307
CHL10199	56	1	1	0	0	0	0	0	0	0	0	0	2018-05-16	18:19:44	7	30.5	24.3	5.7	82.5921	3.20932	178.692	48.5224	88.7625	18.8563	17.0352	19.6484	15.8211	35.9105	28.7735	136.871	71.9418	103.915	48.1931	61.75	198.658	0.962633	20.2114	190.119	579.591	796.212	0.650806	4294.53	43.932	31.0297	10.5675	41.4762	40.6072	9.62239	3.1375
CHL10201	64	1	0	0	0	0	0	0	0	0	0	0	2018-05-18	12:39:54	6	30.2	23.4	5.5	119.518	11.6637	381.62	105.005	244.154	44.5845	41.3459	72.8402	50.9064	54.4139	72.4548	192.183	110.318	110.541	110.868	42.8155	77.3555	5.30632	14.9267	105.897	281.355	791.209	3.34366	8238.87	20.5996	27.27	28.5783	47.4962	37.9463	12.0928	17.6689
CHL10211	65	0	0	0	0	0	0	0	0	0	0	0	2018-05-29	10:30:28	5	18.5	35.4	5.3	126.611	9.49117	324.141	87.5212	198.218	41.0564	43.0467	81.2071	59.5983	88.1719	110.318	311.597	154.168	180.994	73.1696	48.1953	174.088	14.6565	22.3736	181.645	587.015	1149.48	5.05741	7447.76	27.4661	38.3265	32.4489	95.4805	49.1393	21.9868	20.9512
CHL10226	81	1	0	0	0	0	0	0	0	0	0	0	2018-06-15	13:25:06	13	28	20.4	5.8	181.043	12.0807	429.142	84.2745	234.149	69.0104	51.8314	138.281	75.6704	107.482	143.15	462.891	179.638	242.707	106.998	74.9568	71.0663	14.6713	14.3969	144.644	292.884	876.696	14.5222	16583.8	47.6299	15.1889	140.404	49.919	40.6199	18.2974	8.99217
CHL10236	55	1	0	0	0	0	0	0	0	0	0	0	2018-06-26	10:58:09	16	35.3	22.2	5.5	116.442	6.37419	287.168	67.3917	148.739	29.9135	23.4377	46.2652	27.3352	34.815	48.6493	149.336	61.3557	86.5657	19.9004	25.3511	49.3796	2.80225	7.16608	157.523	236.49	626.961	0.908882	4475.91	18.0731	18.3369	14.4782	70.5855	27.6183	4.23571	13.1901
CHL10237	79	1	1	0	0	0	0	0	0	0	0	0	2018-06-27	09:45:22	5.5	25.4	32.2	5.4	150.622	8.34577	318.993	131.405	196.989	34.0487	36.5949	56.6449	44.851	59.653	66.7594	198.905	94.113	120.16	26.904	47.6496	85.726	10.8188	3.59047	189.757	402.927	864.127	7.55734	7669.28	39.4931	16.4691	24.8074	44.5201	41.8505	28.9464	19.0217
CHL10238	68	1	1	0	0	0	0	0	0	0	0	0	2018-06-27	11:42:52	6	30.6	26.8	5.5	113.61	7.75705	506.787	113.175	205.033	71.4392	37.9994	118.84	78.5948	72.5407	142.973	326.43	170.052	183.391	58.6379	53.0728	60.1417	18.7903	14.3291	117.378	259.403	949.774	8.89673	10149.6	22.7324	19.766	43.4623	66.932	31.9114	12.7604	21.9837
CHL10261	72	0	1	0	0	0	0	0	0	0	0	0	2018-07-13	09:13:17	4.5	18.1	23.1	6.2	57.2296	0.126666	139.556	72.8368	74.7494	14.4697	12.3239	20.3878	20.2053	16.9432	28.0888	68.3406	47.6934	44.1464	11.9471	16.9023	54.8458	3.32114	7.0771	167.608	231.099	500.208	1.15948	4215.57	40.6789	17.8023	5.52966	65.1689	31.5856	18.4875	20.6614
CHL10266	74	0	0	0	0	0	0	0	0	0	0	0	2018-07-17	13:04:23	5	39.9	21	5.7	126.245	5.92642	172.516	55.9935	133.906	24.1345	26.2397	41.5692	29.6772	44.9699	58.3218	155.181	75.6242	89.6352	37.7527	38.3695	53.7146	10.3493	4.7556	89.836	287.518	589.099	8.60513	5791.87	19.7101	13.067	19.0924	54.8966	31.8784	18.9258	8.68472
CHL10281	48	1	0	0	0	0	0	0	0	0	0	0	2018-07-25	16:44:06	5	25.7	25.3	5.5	64.4376	4.73499	265.884	71.0517	130.566	30.6499	22.9513	70.2683	68.1948	52.3925	77.2219	148.913	119.135	78.067	112.336	28.8295	139.343	9.96859	13.9135	295.211	382.818	670.891	7.24162	9529.06	34.9528	17.5234	43.767	50.9096	35.2723	9.19915	7.56574
CHL10303	61	1	0	0	0	0	0	0	0	0	0	0	2018-08-14	11:52:02	5	29.9	22.3	5.4	121.893	11.005	300.799	101.062	156.166	36.5069	36.0178	77.9438	66.2448	65.8032	104.434	197.257	151.199	108.957	52.7398	37.0031	136.151	11.8477	22.8023	173.561	401.084	902.755	4.43564	12370.6	34.0127	37.0659	32.7944	53.7441	44.9044	9.73538	10.2311
CHL10309	74	0	0	0	0	0	0	0	0	0	0	0	2018-08-15	13:25:10	7	41.3	20.6	5.4	136.865	11.3536	300.6	93.4912	196.805	50.4078	46.3971	90.4423	67.6482	77.1708	100.96	336.877	120.809	213.247	34.0534	69.4146	62.7508	19.491	8.00893	82.1241	241.532	513.562	20.2903	11829.2	29.2211	18.2652	118.417	22.5313	32.9419	23.8953	7.60305
CHL10314	72	0	0	0	0	0	0	0	0	0	0	0	2018-08-21	14:24:30	6	24.9	24.1	5.8	118.804	10.9416	272.304	81.2797	174.602	41.6369	39.645	58.3954	36.7616	48.3209	74.2776	161.084	67.1704	95.3369	23.9524	43.4278	68.3681	11.1946	14.4023	124.827	194.902	591.148	14.2422	11041.8	52.5805	26.9341	64.6931	28.1322	28.6487	32.5048	8.93613
CHL10327	70	0	0	0	0	0	0	0	0	0	0	0	2018-09-05	13:56:35	6	38.9	24.7	5.5	109.554	7.56433	320.897	103.65	148.419	37.7231	29.4775	62.0036	40.5503	45.6619	59.803	124.954	61.1885	71.9179	72.9009	32.6158	65.7706	10.0017	7.96106	141.747	321.888	505.422	9.23072	8472.58	10.4393	15.8729	34.6275	17.8478	28.7258	16.8752	17.1132
CHL10359	74	0	1	0	0	0	0	0	0	0	0	0	2018-10-02	13:36:09	6	18.3	22.9	5.4	118.588	8.09674	268.982	88.2852	170.553	35.9542	36.4877	54.3014	34.4832	61.4025	70.8791	259.216	77.581	156.842	43.7672	43.1521	94.4324	15.8551	13.0198	114.305	272.837	721.403	15.629	8434.66	37.7979	25.7125	29.0216	28.7273	30.5866	17.0072	10.5668
CHL10362	85	1	0	0	0	0	0	0	0	0	0	0	2018-10-03	13:31:26	8	40.9	20.4	5.2	187.32	7.39612	412.315	124.521	242.241	62.4411	46.9865	160.189	113.424	109.016	166.058	357.335	228.333	201.687	135.931	63.939	52.7207	17.5862	13.2482	175.371	383.437	834.163	6.36021	11452.3	29.9691	18.5674	61.2885	44.9201	43.9175	22.9556	18.894
CHL10383	76	0	0	0	0	0	0	0	0	0	0	0	2018-10-16	11:30:15	4.5	32	21.8	5.1	66.443	0.356812	159.117	51.4052	80.4573	18.291	18.5431	39.0046	26.8097	30.8443	40.9523	79.5658	42.6558	47.0378	50.754	24.5304	29.6317	6.79241	2.94038	85.8348	161.568	524.833	3.2995	7675.42	10.6124	11.188	31.9346	6.24869	19.5565	11.8277	7.95225
CHL10387	72	1	1	0	0	0	0	0	0	0	0	0	2018-10-17	17:09:49	5	39.9	29.4	4.9	184.325	13.0328	464.943	143.45	270.79	69.7518	57.9285	144.074	82.3451	106.263	136.781	554.363	196.889	385.008	65.0224	153.764	86.9029	35.67	5.66127	135.169	241.189	745.4	26.1658	14658.6	99.1504	13.5841	198.511	32.2199	34.5331	46.4263	10.0004
CHL10397	73	1	0	0	0	0	0	0	0	0	0	0	2018-10-24	11:12:59	6	21.4	31	5.3	96.9261	6.3025	150.706	103.638	111.521	16.1457	24.9823	41.6839	50.3758	49.7186	58.1004	153.8	105.591	91.5079	55.9885	31.3564	88.0081	17.9295	8.14888	178.63	470.654	734.566	8.63751	4813.53	20.7105	16.7894	20.3091	28.2714	31.0095	22.5564	9.10219
CHL10399	74	0	0	0	0	0	0	0	0	0	0	0	2018-10-24	15:21:57	5	34.4	18	6	95.6846	5.36379	210.393	61.4641	119.827	22.7738	20.9713	41.2065	31.7966	32.6855	51.5069	133.04	70.2628	77.4018	42.7679	28.2865	185.333	13.1071	19.2194	263.596	613.674	551.621	8.50104	4761.33	37.4882	27.4828	23.9997	33.2971	30.0261	26.9659	2.18776
CHL10410	77	1	0	0	1	0	1	0	0	0	0	0	2018-10-31	11:41:23	5	28.9	25.3	5.8	98.7622	6.3595	282.705	105.792	116.186	27.1763	25.0492	58.7411	44.5579	54.7298	74.3984	260.621	115.1	182.252	32.2933	60.3265	101.581	18.1391	10.7653	173.16	437.538	881.323	10.8153	8772.17	44.5133	24.1958	30.1549	36.4697	37.7507	32.2367	8.10358
CHL10417	49	1	0	0	0	0	0	0	0	0	0	0	2018-11-06	12:48:35	5	31.2	23.3	5.3	67.842	8.33767	295.594	95.5298	149.31	25.1327	33.6285	38.2422	30.2434	38.0955	48.9142	116.475	78.486	72.6411	91.9697	32.0164	92.8168	7.70132	29.6361	308.86	415.26	921.364	4.17794	10216.6	19.0169	34.2587	40.4097	31.3588	40.1002	12.8349	18.842
CHL10424	56	0	0	0	0	0	0	0	0	0	0	0	2018-11-13	10:59:22	17	25.5	37.2	5.1	134.147	7.43312	458.873	113.119	281.764	52.9603	54.4289	120.391	75.4489	108.308	130.964	272.807	143.593	139.014	127.584	43.1885	140.054	16.9062	20.7382	138.577	376.222	1124.87	12.0259	7936.25	30.7963	30.6799	33.5857	61.0577	45.8167	18.5229	29.6026
CHL10430	47	1	0	0	0	0	0	0	0	0	0	0	2018-11-14	16:38:55	5	24.2	37.3	5.5	81.7525	4.74305	114.492	33.7658	111.951	9.96208	27.058	9.50189	5.50564	49.7789	11.3715	73.6412	29.5419	47.8405	30.3418	40.8751	121.754	0.71377	10.3131	183.793	461.742	800.07	0.003	5138.86	26.3166	18.1853	11.7679	32.4311	37.8229	18.1536	6.62695
CHL10435	59	1	0	0	0	0	0	0	0	0	0	0	2018-11-20	11:35:49	5	27.4	19.6	5.5	127.187	10.1076	361.33	87.5075	197.464	47.4416	45.0593	113.197	78.6702	105.037	137.513	348.986	164.686	186.306	50.1006	51.5645	51.0675	20.4062	15.1348	209.896	244.473	870.18	5.94167	14563.2	23.7471	20.0242	68.4795	47.6849	32.0786	7.7856	10.0748
CHL10436	68	1	0	0	0	0	0	0	0	0	0	0	2018-11-20	14:08:07	5	30.9	18.8	5.4	45.3282	1.9287	398.738	116.969	103.398	51.4057	23.3016	104.212	100.691	62.2604	134.703	259.818	221.554	159.625	120.22	53.8835	51.3341	14.1674	13.6478	126.769	202.215	925.975	2.54637	8679.33	12.73	15.5401	23.5298	34.9818	31.4491	12.3672	8.15871
CHL10439	62	1	0	0	0	0	0	0	0	0	0	0	2018-11-21	11:38:45	7	36.7	21.3	5	113.107	8.45595	350.861	84.1665	209.172	43.413	43.4995	108.903	80.8221	109.807	143.982	377.004	184.211	201.918	53.6288	53.2213	144.218	16.0505	28.5238	381.407	564.887	776.938	4.44243	10595.4	35.6337	32.1416	51.2341	84.5564	41.5082	34.9829	8.0429
CHL10447	58	0	0	0	0	0	0	0	0	0	0	0	2018-11-27	13:31:39	6	22.1	31.2	5.6	75.9509	6.60153	283.148	104.07	137.784	30.3429	28.4441	90.62	103.958	74.0419	107.525	500.654	287.879	308.04	59.2672	65.2998	58.6594	10.3629	11.1126	112.385	365.776	1112.02	3.43778	9920.18	24.5932	19.2924	37.796	135.454	41.6064	7.42535	6.32881
CHL10462	42	1	0	0	0	0	0	0	0	0	0	0	2018-12-11	13:43:33	5	28.7	23.5	5	87.0498	7.15259	286.169	54.4505	160.919	35.9357	39.9219	95.8399	54.9487	91.433	118.641	312.046	102.97	169.256	124.615	42.1421	52.1169	13.9265	11.983	97.9326	247.888	805.713	3.22143	10634.6	26.8777	26.032	40.9623	58.0947	33.3311	26.682	6.63683
CHL10475	58	1	0	0	1	1	0	0	0	0	0	0	2018-12-19	15:40:08	5	36.7	29.7	6.1	86.6858	7.45185	302.68	63.5835	194.538	39.9452	34.0918	75.2881	51.4414	63.4852	99.7148	217.319	115.095	124.905	159.035	42.4604	110.16	7.38123	13.8592	230.928	410.665	742.703	5.41562	10421.1	26.5791	24.0197	36.3933	62.7152	47.0834	12.7838	8.4097
CHL10479	74	1	0	0	1	0	1	1	0	1	0	0	2019-01-15	15:45:48	7	31.5	26.4	5.6	92.4042	7.06076	429.852	136.822	208.534	48.6947	50.2481	134.826	139.033	91.5849	108.795	230.517	158.704	128.134	61.1521	56.6239	104.52	28.5554	6.90759	231.114	375.155	971.271	22.1405	14362.6	45.6255	23.3704	127.699	50.0512	37.3844	38.1971	9.05903
CHL10481	70	1	1	0	0	0	0	0	0	0	0	0	2019-01-16	09:59:47	15	20	36.1	4.8	89.745	5.20928	268.659	134.92	132.298	21.717	26.2625	74.1256	78.2877	78.6303	88.6355	235.522	173.423	114.347	40.9433	19.9158	52.4145	12.2613	7.07882	113.121	290.786	802.641	7.68733	5781.06	50.2351	19.4616	21.1519	54.9705	30.995	23.1824	12.2727
CHL10483	71	0	0	0	0	0	0	0	0	0	0	0	2019-01-18	11:28:14	6	27.3	18.7	5.4	76.8263	7.08711	235.988	87.9034	148.601	26.4396	27.3657	42.444	35.1625	41.6986	55.5382	182.676	87.8148	107.505	27.7759	34.3781	80.8557	4.30837	3.08453	161.88	289.762	680.106	6.15447	5682.3	54.857	18.9804	11.3693	20.602	33.9261	7.61294	5.12644
CHL10484	74	1	0	0	0	0	0	0	0	0	0	0	2019-01-18	13:33:39	7	17.4	23.1	5.2	101.053	10.2917	432.194	123.997	227.633	64.5458	61.8058	132.567	75.0212	125.275	160.127	435.057	127.791	234.341	70.9304	74.319	92.5418	21.8307	8.20962	146.149	302.056	716.326	20.1641	13327.9	51.9051	25.1539	85.1127	38.0514	37.4578	30.6584	20.0869
CHL10487	70	1	0	0	0	0	0	0	0	0	0	0	2019-01-22	11:32:03	4.5	25.8	33.1	6	108.633	8.62372	336.871	98.1568	179.516	28.5466	38.1787	50.5015	29.0801	50.9956	49.9432	144.372	62.0552	91.7659	117.527	47.0524	214.919	14.0549	14.4472	163.337	765.933	860.029	12.6735	7850.24	75.7132	24.3254	49.5401	60.6099	53.6977	50.4971	13.2226
CHL10488	73	1	0	0	0	0	0	0	0	0	0	0	2019-01-22	17:27:40	6	21	31.8	5.7	93.7636	7.22089	356.393	78.1823	194.068	47.1893	46.7619	124.836	67.5349	89.0747	185.16	230.003	142.431	131.841	43.397	53.8569	71.7191	19.6975	13.2294	143.413	367.035	593.583	25.7461	10284.1	58.3791	20.7299	49.0293	36.142	34.5401	25.7694	7.86701
CHL10489	74	1	0	0	0	0	0	0	0	0	0	0	2019-01-23	09:25:52	5.5	23	31.9	5.4	65.6096	2.54436	283.872	132.258	134.481	27.9732	23.5777	64.3513	70.1199	61.7821	81.2106	224.035	135.877	123.743	212.753	34.2668	62.1847	14.2552	9.99954	128.373	421.271	820.365	16.3432	8237.38	25.4477	22.5849	31.4427	38.0673	43.2606	22.1063	17.6932
CHL10492	73	0	1	0	0	0	0	0	0	0	0	0	2019-01-25	11:27:40	5	23.7	23.3	5.4	42.8178	1.28396	219.654	82.4566	71.175	15.8644	12.7977	31.3862	27.8937	23.7239	36.906	120.327	75.1717	72.5835	41.1863	18.8654	31.9925	4.76163	5.06981	103.723	164.716	513.332	3.93481	4581.41	41.359	17.2202	8.30967	16.8081	25.9712	24.3808	8.31871
CHL10493	74	0	0	0	1	0	1	0	0	1	0	0	2019-01-25	13:38:36	5	30.4	24.2	5.4	82.7771	6.43011	284.181	96.2237	155.389	35.3821	28.6582	59.9784	52.0811	58.397	84.7804	254.507	151.665	155.188	54.6092	43.6008	108.403	11.5229	9.46997	169.941	311.754	654.47	10.7705	5675.58	49.45	22.4513	20.9354	14.5561	31.0097	34.319	10.9936
CHL10495	79	0	0	0	0	0	0	0	0	0	0	0	2019-01-29	11:29:57	15			5.4	95.7143	7.62804	343.162	109.451	145.126	50.4087	31.8337	90.511	55.6643	66.1512	112.422	227.959	117.086	144.117	52.4039	54.2523	77.3191	15.9717	9.08413	210.692	314.701	573.865	13.483	10801.1	28.74	18.0828	55.3316	42.6642	36.9259	23.3199	7.87932
CHL10497	77	1	0	0	1	0	1	0	0	0	0	0	2019-01-29	15:24:34	5	18.7	30.2	5.6	54.7118	1.73448	242.013	124.171	109.346	25.2731	22.1073	62.1506	73.5629	56.8283	75.6889	151.743	112.206	81.1056	97.1981	18.3436	33.0949	22.253	12.3227	122.205	252.568	823.559	10.5111	7024.46	37.5323	23.0353	17.8673	109.571	34.0399	25.9202	12.2417
CHL10503	77	1	0	0	0	0	0	0	0	0	0	0	2019-02-01	11:21:33	5.5	17.9	34	5.6	91.9706	8.28217	392.443	102.614	176.452	55.7722	48.286	143.856	84.6989	123.702	181.485	489.355	169.716	250.283	66.5112	63.8959	88.5904	31.7427	7.07428	108.45	308.817	927.038	15.4126	8007.89	39.0181	22.3646	37.6068	47.6073	33.8934	27.7219	8.86343
CHL10504	60	1	0	0	0	0	0	0	0	0	0	0	2019-02-01	13:18:44	5	33	25.3	5.3	56.3289	6.12616	242.374	43.5941	133.891	31.0095	29.711	40.4582	23.361	60.5185	55.3136	264.569	83.9418	165.567	34.7626	45.8654	54.7648	4.64865	7.60193	237.539	280.408	698.153	1.96345	6554.54	34.4103	15.0829	30.7695	75.4264	31.3463	8.91796	10.5005
CHL10508	78	1	0	0	0	0	0	0	0	0	0	0	2019-02-05	13:03:37	6	14.1	25.2	4.8	130.774	5.9729	341.456	155.394	189.152	45.0298	42.9112	100.23	91.9881	93.1146	113.563	399.429	202.881	240.842	119.086	69.3857	67.2781	22.8296	6.1632	147.285	238.665	709.345	30.2366	14314.9	21.9419	29.4254	99.3411	42.7123	38.1316	29.3271	11.4322
CHL10511	72	0	0	0	0	0	0	0	0	0	0	0	2019-02-06	11:27:44	5	31.9	23.5	5.5	81.4927	3.82302	191.656	91.3223	98.3972	18.5723	19.1512	42.7241	53.1316	40.9083	54.0332	145.762	142.465	89.4809	43.7554	32.7606	65.8162	8.21693	8.01585	157.954	456.649	486.726	16.3738	9975.87	42.31	25.8697	39.0531	41.2845	38.3667	16.6758	3.83365
CHL10512	75	0	1	0	0	0	0	0	0	0	0	0	2019-02-06	13:46:10	6	38.8	24	5.5	109.893	5.69556	383.99	135.991	167.85	42.5636	32.0599	105.837	84.4295	77.533	133.009	323.551	212.561	203.036	163.036	56.637	77.1357	24.9097	7.08667	199.635	406.612	970.807	26.8714	13394.6	112.258	22.2616	68.9865	79.0227	40.8027	32.622	12.0293
CHL10515	74	1	1	0	0	0	0	0	0	0	0	0	2019-02-08	09:48:04	13	25.6	36.9	5.3	101.688	9.29534	396.31	115.799	202.844	52.8866	52.0052	121.237	80.8774	104.864	133.79	304.64	148.061	166.785	44.7083	51.3759	92.7327	42.1159	20.4597	218.315	337.816	937.694	20.0716	10886.3	86.3453	26.899	84.3552	53.0054	30.8713	35.4511	11.107
CHL10517	72	1	0	0	1	0	0	0	0	1	0	0	2019-02-08	13:24:46	5	25.1	29.7	5.5	77.4875	5.07281	179.189	105.368	101.848	19.0202	23.6602	41.9274	56.0298	37.706	43.7248	122.835	135.739	83.3316	60.6505	29.3197	105.053	7.24639	9.40666	169.853	422.104	859.322	10.9502	6722.84	33.545	26.2117	26.6243	29.4061	37.8258	25.2441	6.73116
CHL10518	51	1	0	0	0	0	0	0	0	0	0	0	2019-02-08	17:43:59	7	28.3	20.7	5.2	118.803	5.30672	285.27	55.7039	121.73	31.4823	18.7419	79.8886	46.18	49.0487	54.1515	199.995	99.7381	111.426	101.023	37.8395	55.9236	7.27623	5.96659	124.495	244.128	565.693	2.73869	6956.03	15.6879	13.7247	29.3786	37.6622	25.3411	5.22238	5.72539
CHL10526	72	1	0	0	0	0	0	0	0	0	0	0	2019-02-22	11:34:48	13	31.3	29.7	5.2	108.97	5.97747	282.067	95.2001	165.081	41.2205	36.7532	86.7876	59.2819	76.973	73.2115	398.578	142.5	267.408	45.2587	70.9378	67.5789	11.0888	3.7076	136.618	262.975	983.908	13.708	11947.5	61.7029	12.8581	95.2446	34.6047	33.5029	16.4324	5.40499
CHL10528	74	0	0	0	0	0	0	0	0	0	0	0	2019-02-22	15:00:00	5	27.2	24.6	5.3	84.3827	5.80619	315.074	68.4004	145.678	39.6364	29.9818	62.3431	32.5895	44.4928	64.3785	174.066	72.5237	110.665	23.5136	38.1578	137.798	12.3244	9.64594	137.273	506.164	534.126	7.32966	5935.07	70.6865	15.4246	28.6532	31.3881	26.5501	23.2868	4.71408
CHL10534	73	0	1	0	0	0	0	0	0	0	0	0	2019-02-27	11:58:58	5	22.4	24.6	5.6	62.9515	5.11905	232.214	115.659	106.557	21.8191	29.1164	58.908	59.8309	73.5246	71.2442	302.899	133.819	178.958	172.272	39.5224	73.0438	8.70201	5.02443	142.381	256.1	602.656	8.45783	6793.04	22.2844	18.5239	30.1362	42.6163	29.5372	22.6003	7.48154
CHL10537	70	1	0	0	0	0	0	0	0	0	0	0	2019-03-01	11:16:48	4.5	13.6	31.1	5	79.9075	7.48534	357.967	130.096	168.497	39.3824	48.7359	121.031	101.309	115.428	136.477	451.401	175.134	249.078	88.4025	71.8166	82.0649	29.3664	7.03614	209.743	366.21	1237.86	21.3899	13058.3	40.3634	12.3381	82.9144	99.9347	40.8815	19.3261	11.206
CHL10538	55	1	0	0	0	0	0	0	0	0	0	0	2019-03-01	13:54:29	7	18.9	27.7	5.7	90.2741	9.65522	165.185	38.6545	175.247	22.7863	46.8953	43.0136	29.8946	72.3319	74.252	278.753	106.738	149.053	56.7796	43.6265	102.21	12.1668	21.6584	217.907	311.327	725.451	2.18279	6614.87	22.0915	27.6941	21.9937	48.9794	29.4878	15.9793	3.2438
CHL10542	79	0	0	0	0	0	0	0	0	0	0	0	2019-03-05	13:28:59	5.5	34.9	23.8	5.8	51.3602	6.64847	259.56	93.5472	125.281	31.4021	32.5776	72.2746	63.4838	69.0441	101.441	260.034	151.802	159.851	97.1558	58.0704	88.416	19.0258	8.55626	294.239	316.799	849.8	17.5404	9447.99	81.1746	19.2429	37.1793	59.9337	34.1594	33.5285	6.31047
CHL10545	73	1	1	0	0	0	0	0	0	0	0	0	2019-03-06	11:39:12	6	29.9	28.5	5.6	83.0552	8.63548	391.16	169.127	187.366	47.081	45.3144	116.809	111.571	77.9027	104.016	183.977	150.539	108.245	145.555	49.0252	76.104	19.8775	3.54178	211.727	246.471	766.254	28.557	13530.9	38.4405	21.8555	97.2767	58.4088	43.5272	21.3501	9.92153
CHL10546	73	1	1	0	1	0	0	0	1	0	0	0	2019-03-06	13:24:49	6	20.2	33.9	5.6	124.776	9.39571	350.383	187.38	189.537	45.6405	45.2704	109.059	95.7203	106.191	105.702	233.475	161.371	130.431	88.2312	37.9354	72.7501	28.2384	8.94308	139.091	264.824	968.503	17.7866	11163.2	44.3514	21.0724	45.9545	57.0299	35.1681	33.572	20.9193
CHL10550	76	0	0	0	0	0	0	0	0	0	0	0	2019-03-08	13:13:14	5	35.6	22.9	5.8	58.2275	5.7346	327.216	94.9665	131.85	39.2286	31.6802	82.4239	63.2741	60.2604	100.668	234.847	111.325	138.43	154.515	46.7177	58.5693	22.2942	7.90235	169.129	326.511	602.169	15.3528	13160.5	51.5478	24.5168	80.9789	38.8018	30.6998	25.7083	6.21134
CHL10553	73	0	0	0	0	0	0	0	0	0	0	0	2019-03-15	09:55:37	5	31.7	25.2	5.2	85.3772	4.61835	276.322	72.9647	128.125	28.9394	29.0338	76.9389	52.3075	77.7285	84.1666	244.902	88.3031	123.168	71.7142	31.8638	65.9837	17.1105	3.13379	125.193	279.519	820.841	7.26554	8420.52	79.6363	14.9606	24.2801	28.5165	29.2961	17.4016	4.81554
CHL10555	73	0	0	0	1	0	1	0	0	0	0	0	2019-03-15	13:27:27	6	32.9	22.9	5.4	58.4024	7.95372	399.952	122.775	144.088	60.8341	45.4359	141.275	99.811	90.9827	153.326	241.455	106.864	135.466	39.8463	48.021	62.2958	24.3825	5.3594	107.076	173.583	581.795	9.99895	10668.6	29.8857	12.5915	65.3907	30.5544	23.6726	13.7156	8.29603
CHL10557	71	1	1	0	1	0	1	0	0	0	0	0	2019-03-19	11:30:19	17	24.3	35.3	5.1	106.465	9.60704	413.279	180.338	259.226	56.0651	52.6936	126.268	101.247	113.841	136.658	303.486	178.495	179.327	79.3478	53.8239	93.7716	31.1375	9.36805	434.022	506.456	931.279	20.805	10408	60.146	29.9762	61.7	47.6964	50.0812	27.8891	28.3613
CHL10558	74	1	1	0	1	0	1	0	0	0	0	0	2019-03-19	13:27:28	7	14.6	31.8	5.8	96.3401	7.99944	400.126	165.253	177.492	44.7102	44.1197	92.7071	64.9929	64.4569	85.6072	140.248	81.5916	83.5336	35.2966	42.2413	74.2813	16.9289	5.10688	129.431	250.739	683.942	9.90272	11447.2	30.3224	16.1847	67.1613	33.2971	26.6164	22.0824	23.4725
CHL10561	75	1	1	0	1	0	0	0	1	0	0	0	2019-03-20	13:38:06	6	32.2	29.1	5.8	74.6836	5.11078	306.958	110.681	148.014	36.3738	29.5246	84.0948	73.1625	78.539	108.427	294.582	135.375	162.824	85.5928	33.3008	89.4208	14.4281	7.99981	163.412	286.127	744.007	7.57035	6080.24	25.0905	23.6696	20.7049	41.8752	26.8214	28.3604	8.80863
CHL10564	71	0	0	0	0	0	0	0	0	0	0	0	2019-03-22	11:44:42	7	21.9	22.5	5.7	29.5927	1.17777	169.885	51.4963	59.7593	17.1748	9.77732	44.6631	36.5872	27.585	57.2007	144.716	77.6767	80.2598	26.4664	20.3327	31.4914	5.45408	0.881013	100.392	174.772	496.693	3.92036	3603.69	14.5405	9.33346	11.4423	9.96531	23.1146	17.7111	1.98282
CHL10567	71	0	0	0	0	0	0	0	0	0	0	0	2019-03-29	13:00:00	13	38	23.7	5.4	68.4409	3.17364	281.441	159.919	108.84	33.3144	21.3538	92.7644	107.291	59.311	100.324	210.063	162.107	133.42	58.7759	35.3188	51.9449	16.2776	4.83003	106.785	199.917	655.766	11.5593	9716.26	42.1894	18.1011	54.2335	47.5222	28.181	28.5416	10.2125
CHL10571	79	1	1	0	1	0	1	1	0	0	0	0	2019-03-27	11:50:05	5.5	26.1	29.7	5.3	103.32	8.56332	383.49	133.751	196.887	49.8539	41.4235	96.2595	72.7566	85.4541	121.587	322.257	148.908	189.957	57.5938	50.6364	87.3316	18.0742	11.3843	204.545	285.357	804.899	14.5639	7346.15	53.0387	21.5675	32.5705	67.325	31.6919	28.9854	17.3324
CHL10576	73	0	0	0	1	0	0	0	0	1	0	0	2019-03-29	13:35:53	6	15.2	27.1	5.6	77.9749	6.10703	294.911	84.7615	112.268	27.5335	23.5509	50.7455	33.7871	31.9765	49.6613	112.837	60.4466	66.447	151.043	39.3813	45.0034	7.26638	7.18377	97.5361	171.365	455.777	18.5673	8263.08	21.2652	12.8274	69.4245	15.9901	22.2374	22.5348	7.90069
CHL10579	75	1	0	0	1	0	1	1	0	0	0	0	2019-04-02	13:15:17	5.5	28.7	34.5	5.8	98.3141	6.56551	370.418	149.338	184.676	45.9171	40.194	91.2976	78.1772	73.8201	93.6693	224.916	146.867	134.139	287.663	55.5229	135.471	22.7287	7.25477	193.343	345.583	853.022	24.0647	10385.1	48.2683	17.7461	61.6143	44.5181	36.4172	31.1811	19.8988
CHL10580	71	0	0	0	0	0	0	0	0	0	0	0	2019-04-02	15:35:46	5.5	35.6	23.3	5.4	40.1515	3.13584	170.645	45.1837	87.8823	21.963	26.7708	60.6853	49.374	72.3527	79.3532	259.955	100.786	132.254	62.2657	29.9656	40.5343	12.6062	2.74536	94.4257	178.715	406.464	12.9744	5015.58	30.9716	5.07224	25.5712	21.2496	16.6059	16.651	2.27815
CHL10584	72	1	0	0	1	0	0	0	0	1	0	0	2019-04-05	11:26:07	5	27	29.1	5.4	109.537	7.34459	291.204	112.095	176.315	26.4854	36.152	69.1336	56.0555	68.7348	87.878	206.839	109.222	117.017	45.4894	31.4891	151.33	20.8342	17.4985	277.16	588.05	822.11	24.0559	6657.83	143.661	22.6148	35.9557	96.623	45.591	26.7481	22.5105
CHL10589	71	0	1	0	0	0	0	0	0	0	0	0	2019-04-09	13:29:37	5	40.2	23.5	5.1	77.7056	8.17105	218.976	59.6343	135.553	26.215	35.2204	44.4537	24.5034	51.2375	56.3983	110.009	57.5524	63.3205	58.6671	30.931	135.973	10.1406	17.7203	138.259	432.642	472.668	15.0806	10600.5	20.3336	29.177	63.7718	19.1575	34.1996	16.5596	4.26335
CHL10593	77	0	1	0	1	0	0	0	0	1	0	0	2019-04-10	15:56:38	7	29.5	19.5	5.8	61.1158	1.18304	206.672	159.606	68.3214	15.0663	11.9675	39.8336	84.689	31.6325	35.1	148.586	186.185	122.543	47.9605	39.7314	68.7588	0.003	1.72669	130.963	296.635	490.094	4.49951	9323.56	47.0797	15.1225	44.8817	12.84	19.1284	15.4381	3.49668
CHL10595	73	0	1	0	0	0	0	0	0	0	0	0	2019-04-12	13:33:09	7	24.5	22.7	5.4	79.6815	5.23336	318.571	82.3212	141.795	39.9431	34.2203	88.4172	54.179	72.0182	96.1744	257.063	83.4519	137.092	101.546	43.7948	56.3387	15.627	5.45339	185.147	201.032	596.713	17.6517	11468.9	74.5466	17.9088	68.9503	58.4558	30.5611	28.1168	7.71401
CHL10596	76	0	0	0	0	0	0	0	0	0	0	0	2019-04-12	15:21:41	6	31.7	21.5	5.2	98.5278	9.4324	363.084	82.5828	190.442	34.8952	45.4314	68.396	35.4062	73.3771	79.6731	174.478	77.154	99.996	38.7233	38.5311	100.943	16.1882	13.3785	201.015	403.799	767.213	27.2355	14039.9	129.5	38.2747	93.3203	59.758	24.6938	46.0359	6.91814
CHL10599	72	1	1	0	0	0	0	0	0	0	0	0	2019-04-16	15:35:52	4.5	22.5	34.5	5.5	110.915	10.1112	276.919	98.5202	178.76	36.5896	52.3094	86.0136	63.0314	108.006	117.17	272.02	137.153	152.278	50.6578	43.8695	121.684	39.5069	13.9277	158.314	424.455	1173.39	32.1083	10005.9	51.7907	26.8715	61.6279	68.5451	30.1484	30.8576	7.7761
CHL10602	76	0	0	0	1	1	0	0	1	0	0	0	2019-04-17	11:44:08	5.5	27	25.1	5.7	66.7694	6.09461	256.394	97.4322	130.153	28.9816	28.1417	50.5427	42.2868	47.1703	63.9413	172.489	98.975	105.835	57.1751	36.5961	75.4548	11.6564	6.13143	142.473	327.211	586.639	10.4353	6779.35	24.2833	17.7911	25.2504	20.7316	33.7104	31.768	8.00987
CHL10612	76	1	0	0	0	0	0	0	0	0	0	0	2019-04-24	15:04:24	4.5	35.3	32.7	5.7	110.762	9.11217	310.579	94.3363	205.827	39.1802	40.8078	53.465	33.1864	52.1698	48.7493	110.311	65.8336	68.2454	45.889	32.7416	107.112	9.04991	7.55471	148.556	291.875	856.147	12.5476	9460.34	34.6243	20.6783	51.9957	49.2354	36.3147	21.7831	12.129
CHL10620	85	1	1	0	0	0	0	0	0	0	0	0	2019-04-30	15:38:13	5	36.3	19.6	6.1	81.3024	6.24498	271.035	75.3927	132.168	29.2986	25.4447	70.0218	56.7822	48.0189	73.8448	138.115	103.574	72.3323	26.7833	24.9314	91.065	5.82787	12.6454	134.322	320.992	747.488	2.40412	10870.7	13.2997	17.049	39.1991	21.0436	25.1137	6.55357	7.47653
CHL10631	73	1	1	0	1	0	0	1	0	0	0	0	2019-05-15	13:25:15	17	33.5	29.6	5.1	52.4455	4.72717	260.565	106.743	112.397	32.6849	30.6265	55.5498	45.5632	58.3846	72.8984	178	104.501	101.731	41.2398	21.235	54.2971	20.609	5.0351	63.6965	185.93	663.924	5.93076	5264.27	14.5773	16.6112	19.5225	27.2079	21.4004	12.1959	8.67141
CHL10639	84	1	0	0	1	0	1	0	1	0	0	0	2019-05-21	17:09:37	6	29.4	22.7	5.7	165.203	8.86685	336.765	93.385	228.938	48.303	63.683	133.221	88.3867	191.237	122.961	478.099	191.778	264.974	103.345	82.8387	129.732	20.9327	27.2703	273.556	666.957	1297.72	10.858	16351.2	32.2634	32.0536	68.9277	66.5324	35.4558	19.1073	9.31303
CHL10645	83	1	0	0	0	0	0	0	0	0	0	0	2019-05-28	09:28:05	13	39.6	17.1	6.1	219.775	11.012	387.246	127.449	244.798	61.3141	57.7362	141.892	108.412	124.406	141.465	468.837	281.914	290.37	58.8973	76.6847	84.932	21.4407	13.1365	125.578	314.863	741.495	8.16759	11780.8	67.7064	18.877	66.0708	82.176	45.4363	15.7166	10.7291
CHL10658	83	1	0	0	1	0	1	0	0	0	0	0	2019-06-05	09:25:46	5	23.6	20.3	5.7	141.211	12.4619	311.794	90.8197	204.276	53.686	48.2831	85.9849	71.793	90.8861	118.027	401.096	197.022	236.954	54.7437	65.6107	104.272	13.7548	10.7688	188.528	418.467	683.501	2.46056	6945.17	25.3424	18.3265	23.272	72.3759	34.7775	17.5462	7.69418
CHL10674	85	1	0	0	0	0	0	0	0	0	0	0	2019-06-14	15:30:24	5	28.6	19.3	5.6	57.6563	4.33231	220.295	118.271	104.573	20.437	23.0073	33.6839	48.0555	37.3671	57.4874	117.199	129.916	66.0725	37.0269	24.7174	142.182	3.9399	17.5038	236.231	474.233	857.944	0.943919	4877.22	17.1544	40.2141	18.7393	44.4631	38.411	24.4533	9.11884
CHL10678	85	1	0	0	1	0	1	0	0	0	0	0	2019-06-19	09:29:13	15	31.6	19.5	5.8	112.935	8.17355	452.422	104.63	198.175	62.4343	51.7145	144.149	91.2061	119.452	181.825	460.943	225.103	277.528	229.691	65.7392	89.3283	22.5973	13.7763	130.806	424.422	1179.42	12.9742	13074.5	83.872	27.2893	57.6683	107.621	50.8811	25.2657	18.3432
CHR10002	84	1	3	1	1	0	0	1	1	1	1	3	2018-09-26	09:06:46	12	30.7	30.6	5.9	160.947	19.9676	471.155	110.265	320.862	107.178	101.623	288.803	166.712	302.717	271.414	1042.52	292.822	570.649	177.498	116.05	192.237	39.1768	22.742	876.093	610.748	1506.73	33.0652	13223.2	128.503	25.6428	96.4127	257.513	47.6706	34.3156	25.3718
CHR10004	64	1	0	1	1	0	0	0	1	1	1	1	2019-01-16	14:17:58	5.5	28	35.5	7.1	68.3505	4.87881	275.932	68.9667	143.861	26.1034	21.4731	57.3776	44.008	34.9706	48.2455	150.351	106.915	108.124	127.923	49.6652	187.017	10.1266	19.4148	191.066	685.426	911.558	12.4589	9053.48	40.9146	27.457	139.963	70.0352	35.8441	39.8616	8.73275
CHR10005	85	1		3	1	1	0	0	0	1	1	2	2019-01-22	12:25:51	4	20.9	25.3	6.4	79.5441	13.8488	382.927	83.7871	251.452	61.4485	66.2257	131.074	75.1462	133.734	127.045	330.2	116.654	171.98	49.8918	52.1579	69.4661	25.4376	15.7632	196.206	291.302	857.989	8.80708	7757.34	26.1483	18.2153	35.9018	50.5622	30.9814	19.0683	16.3689
CHR10006	77	1	0	1	1	1	0	0	1	1	1		2019-01-23	14:26:09	5	31.3	29.4	5.9	99.6492	9.38958	399.161	110.324	242.795	53.7308	36.2735	85.2716	74.3365	70.8487	106.572	338.693	243.687	217.69	99.936	79.8411	134.437	13.325	16.738	214.864	613.239	950.016	10.9706	11978.5	31.1266	28.1731	68.2977	38.2934	43.4297	20.07	13.5341
CHR10011	75	1	0	2	1	0	1	1	1	1	1	1	2019-02-19	08:34:05	14	28.3	31	6	74.4184	9.75369	392.485	96.6752	223.812	72.7126	47.6895	181.618	120.658	146.405	193.96	647.975	250.151	399.574	112.03	79.4392	90.1438	22.5163	21.7376	162.235	311.468	1146.21	13.5608	10303.7	49.9428	26.1949	43.4741	80.3336	41.0874	38.0829	16.8787
CHR10012	56	1	0	1	1	0	1	0	1	1	1	3	2019-02-27	08:37:06	14	33.4	31.9	5.3	54.3751	4.65113	522.599	249.301	191.531	65.989	36.5997	262.553	324.117	148.746	195.105	505.401	515.607	302.489	422.794	67.4779	93.3747	21.7597	10.3228	285.657	493.102	1269.21	20.0094	14017.9	75.8491	20.6962	69.9209	106.807	49.5341	34.0158	25.2595
CHR10014	74	1	3	1	1	1	0	0	1	1	1	1	2019-03-12	14:46:45	3.5	25.6	29.7	5.7	53.9463	5.4927	250.426	74.9503	161.374	24.3488	24.4228	33.3569	27.4042	33.5782	40.2759	113.42	74.2378	73.3838	131.338	29.2072	114.18	6.18147	18.2385	229.183	381.723	1189.88	7.62242	7239.2	28.5095	39.7997	37.5597	44.6635	47.4783	18.0647	14.5999
CHR10015	55	1	3	1	1	1	0	0	1	1	1	3	2019-03-13	08:34:36	13	21.6	34.8	5.8	48.7226	5.99218	317.708	76.6946	156.093	38.9036	20.4793	66.7085	48.8693	42.3845	75.5478	155.437	91.7385	90.0062	124.097	26.9867	68.7935	8.37576	9.16635	141.019	295.361	1042.84	7.75394	4592.55	40.7565	17.7558	21.5761	86.9123	39.4859	18.7585	21.6538
CHR10017	49	1		1	1	1	0	0	0	1	1	3	2019-03-20	08:20:54	12.5	32.9	38.8	4.9	76.7873	8.37239	649.587	252.621	249.333	89.8696	44.9467	123.215	102.149	56.9705	97.305	146.245	137.079	106.76	33.9564	58.5705	77.1171	11.3229	5.3975	121.093	302.031	844.394	5.93629	8374.51	8.34148	7.06183	26.5437	34.5371	34.7969	5.99016	32.8136
CHR10020	61	1	1	1	1	1	0	1	1	1	1	3	2019-04-01	10:51:00	2.5	14.7	33	5.5	79.033	12.0939	397.82	117.875	220.891	49.0837	62.4024	128.416	98.9225	172.195	159.083	824.643	266.794	471.379	199.76	78.5574	120.987	28.4077	14.2198	190.242	270.833	993.505	9.2028	8368.31	66.7605	21.5879	36.6386	97.8142	32.7198	22.8502	23.8463
CHR10023	58	0	0	1	1	0	0	0	0	1	1	3	2019-04-03	10:14:42	5	40.5	30.3	6	102.006	8.58168	574.109	97.2133	292.907	91.6377	54.0277	174.771	84.1629	102.788	191.686	333.403	149.015	199.243	290.474	84.3582	128.909	25.8631	23.0698	319.119	502.612	1153.14	30.1659	22350.6	61.3588	42.8171	157.644	33.6772	67.5529	36.3572	20.2858
CHR10025	79	1	1	1	1	0	1	0	0	1	1	2	2019-04-08	10:27:32	20	18	28.7	6	80.5427	8.69505	486.295	110.38	233.919	69.1405	54.944	176.352	116.963	132.068	178.244	506.558	203.155	267.978	120.541	64.4577	85.8127	23.5434	19.405	183.652	323.078	1041.22	12.6265	11053.8	55.9201	36.9462	65.3312	54.726	41.4902	22.2357	16.6256
CHR10026	85	1	1	1	1	0	1	0	1	1	1	1	2019-04-08	12:32:55	5	27.7	33.6	5.5	84.7667	11.6954	419.97	90.1143	238.933	65.4298	52.4908	89.0933	52.0595	71.4286	91.9927	280.403	132.02	212.259	101.853	92.3151	93.6912	14.6663	14.2389	258.705	641.091	927.488	11.4392	14229.7	57.4835	20.6216	71.5899	93.0486	49.1421	26.2551	26.6954
CHR10027	68	1	0	1	1	0	1	0	0	1	1	3	2019-04-09	08:35:05	4	34.4	35.2	8.5	86.8584	4.44582	261.447	97.6752	151.896	31.7081	27.8762	60.5322	52.9662	57.5478	68.2629	209.574	169.233	133.693	116.364	47.6721	155.14	14.0057	27.385	189.074	717.38	886.213	14.6505	8385.04	90.1138	39.2689	97.6749	62.5857	48.3446	15.8847	14.3089
CHR10029	59	1	0	1	1	0	1	1	1	1	1		2019-04-12	08:35:12	4	21.6	38.8	5.8	65.7875	8.70418	333.298	75.1618	192.414	46.4277	32.5513	130.68	87.8604	93.6048	165.794	366.406	220.186	247.988	338.072	102.29	466.465	21.096	67.5718	803.014	1221.09	1952.21	36.0514	23210	280.82	85.8746	146.283	371.578	97.5996	104.6	20.2702
CHR10030	76	1	2	3	1	0	0	0	1	0	1		2019-04-15	09:32:43	11.5	31.8	34.4	5.7	88.7438	9.9207	412.482	103.673	236.891	72.2036	57.3625	153.891	105.693	134.823	153.214	483.844	224.532	295.721	198.593	87.9762	148.897	28.6469	21.8292	226.895	512.396	975.67	12.6597	10072.5	47.9888	26.6677	46.0486	92.2504	45.2136	43.0597	18.8577
CHR10031	85	1	0	2	1	0	1	0	1	0	1	1	2019-04-15	10:40:00	16	30.9	31.3	5.5	67.9686	6.68522	393.792	73.8899	181.905	52.6685	30.0968	104.829	69.6156	69.9956	123.4	208.925	125.604	123.649	58.0895	71.7309	68.8357	23.1028	23.1565	279.381	423.251	1034.29	13.875	8350.46	45.8203	28.8478	41.7728	116.175	42.5862	27.0904	15.3414
CHR10032	72	1	0	2	1	1	0	0	1	1	1	2	2019-04-15	12:34:18	6	36.9	25.7	5.8	105.224	14.6537	628.827	168.495	346.742	108.708	96.7056	273.553	193.102	258.01	328.863	818.051	330.104	440.22	133.598	91.8943	151.999	52.7283	39.8868	433.782	553.037	1281.98	37.8386	20123.6	98.3416	53.7909	177.72	198.12	52.5646	88.4887	40.2042
CHR10034	83	1	0	3	1	1	0	1	1	1	1	3	2019-04-23	08:24:47	15	39.7	22.3	7.4	74.2662	13.4783	451.659	115.932	268.668	100.826	62.642	169.38	107.878	137.458	111.573	391.675	134.07	218.227	182.851	63.9937	142.752	30.8767	23.7591	248.391	576.577	814.9	23.4463	14082.1	108.268	28.8881	219.847	86.2731	36.4564	32.3384	20.1799
CHR10035	62	1	2	3	1	1	0	0	0	1	1	2	2019-04-24	08:26:42	3.5	19.6	29.4	6	47.4125	6.64269	390.03	79.4051	158.841	52.4742	49.4909	163.054	102.518	148.893	207.541	436.844	153.045	206.873	103.855	45.1356	100.677	25.58	30.2391	184.8	352.71	1101.69	12.6824	6414.96	41.4092	29.8711	32.8207	44.8382	43.8882	36.8533	24.3758
CHR10036	85	1	1	1	1	0	1	0	1	1	1	2	2019-04-29	08:35:24	14	30.3	32.1	6.1	109.997	5.29797	347.235	149.743	182.503	50.3239	31.2155	100.24	87.3066	76.3631	95.6293	195.625	159.631	121.777	43.4587	36.7414	111.148	15.0736	10.8062	204.338	412.218	558.352	8.37976	7530.74	54.5677	20.1019	39.7114	52.5701	43.7621	12.8382	15.9989
CHR10037	83	1	0	1	1	0	1	0	1	1	1	3	2019-04-29	12:30:16	5.5	25.5	31.8	6.2	58.7398	6.9681	451.493	134.268	250.029	63.1155	44.2009	173.578	155.913	149.216	212.616	578.575	294.361	323.897	94.1669	75.2311	114.279	33.2275	19.2114	253.187	483.356	1055.35	12.9462	13281.3	41.9164	24.3199	61.2569	37.754	37.721	23.8683	20.0268
CHR10040	63	1	3	2	1	1	0	0	1	1	1	3	2019-05-07	08:43:49	12	24.9	36.7	6.4	57.5114	4.92085	194.337	51.8685	126.484	20.7279	22.2656	47.2463	36.0566	53.711	62.7992	203.584	107.752	135.393	59.2392	36.4566	67.8789	10.0385	12.4338	118.05	280.822	766.142	7.17227	4359.99	40.0056	16.7449	23.5022	51.5404	38.5798	29.6082	10.6795
CHR10046	81	0	0	3	1	0	1	0	1	1	1	3	2019-05-21	08:33:20	15	38.4	20.2	5.8	135.867	11.5366	550.667	121.917	254.65	87.5277	55.1057	192.449	121.215	141.466	204.706	524.672	227.8	277.62	105.656	75.0524	91.7971	30.7042	13.4404	175.991	360.527	842.351	19.9737	12103	52.4306	41.9567	67.3031	43.3922	37.2481	18.139	24.7393
CHR10048	76	1	0	2	0	0	0	0	0	0	1	3	2019-05-22	10:29:29	4	33.5	33.1	7	62.1663	10.2238	237.28	53.624	195.177	36.8445	48.9547	76.6372	48.0246	72.4837	84.4991	196.907	96.1709	112.369	172.487	38.6761	132.794	25.1857	18.3048	267.503	615.153	933.876	18.7516	7809.72	64.2155	26.768	100.538	54.6871	37.5634	31.5067	15.4375
CHR10049	68	1	0	1	1	1	0	0	1	1	1	2	2019-05-24	08:45:41	15	15.5	34.3	6	88.3857	9.66769	579.763	126.594	243.925	115.065	65.6914	281.204	156.776	215.279	233.581	1158.57	297.162	660.634	149.273	123.838	107.189	26.5141	21.2888	193.857	457.049	1178.69	14.4029	11242.7	40.5558	22.7891	72.9495	74.5327	53.9005	19.3857	44.5129
CHR10050	42	1	2	2	1	1	0	0	1	1	1	1	2019-06-04	08:29:07	4	27.2	34.2	5.6	42.2531	3.65681	240.553	70.5458	156.729	20.8962	19.7051	29.575	21.9712	23.3711	29.6231	58.7557	50.2794	40.4117	141.408	21.5968	136.833	3.51806	11.8077	205.597	415.83	748.301	2.7438	5338.03	32.7173	22.6517	16.4235	56.7293	49.8811	12.0489	22.3744
CHR10051	68	1	3	1	1	1	0	0	1	1	1	1	2019-06-05	10:32:52	3.5	26.5	31.7	5.2	87.1733	10.9661	678.841	247.508	317.971	79.2775	43.5354	101.145	86.3238	73.4567	143.997	338.442	202.29	222.673	131.721	60.56	134.536	18.8577	23.2944	326.065	564.863	1048.2	10.6379	9410.46	43.3448	33.1026	36.1291	103.044	60.921	18.7361	51.2048
CHR10052	56	0	0	2	1	1	0	0	1	1	1	1	2019-06-17	12:24:09	3	37.8	22.7	5.5	30.2941	1.61163	179.667	56.6236	119.006	18.1573	17.0217	36.217	40.5248	34.2126	54.0243	124.29	134.561	82.6517	235.615	30.5948	107.262	6.5556	13.4363	233.256	448.323	557.729	8.87823	6145.58	89.048	18.0816	38.8888	56.9446	43.7828	15.4178	8.02632
CHR10054	81	1	1	1	1	1	0	0	1	1	1	1	2019-06-19	10:43:27	16	28.5	25.7	5.5	62.5	10.7458	583.636	152.656	245.846	101.464	53.0126	222.294	149.594	120.051	215.327	342.301	217.571	198.281	344.016	68.5729	124.745	34.4515	17.851	291.98	393.864	1646.06	27.1952	13085.3	126.121	33.6274	94.1395	110.06	41.2561	33.0091	30.4377
CHR10057	55	1	2	1	1	1	1	0	1	1	1	3	2019-06-25	12:31:38	4	38.6	36	6.7	94.9106	5.58182	431.376	97.0548	198.69	51.8939	36.2123	128.367	98.6687	96.5028	144.533	312.201	179.782	194.124	98.4912	66.9496	386.146	28.0777	78.7242	812.747	1082.16	1323	23.0719	15016.9	61.7588	75.0398	136.903	119.545	67.0965	44.6027	26.7004
CHR10060	73	1		2	1	0	0	0	1	1	1	3	2019-07-03	12:34:02	3	37.4	28.1	7.8	49.5068	8.23454	206.657	57.1434	164.164	27.0032	42.5073	43.0925	35.1473	47.6047	48.6074	131.021	83.9363	78.1078	63.9595	27.6866	124.998	13.8081	22.1635	151.103	409.74	720.611	14.0569	4737.16	76.393	31.5412	105.581	83.295	16.0021	44.3899	5.81811
CHR10061	80	1	0	1	1	1	0	0	1	1	1	2	2019-07-03	08:24:41	4.5	30.5	32.7	5.6	58.4424	7.89282	374.242	103.638	209.853	63.302	40.6944	109.191	77.8445	73.5485	112.629	247.874	150.659	158.018	118.997	58.5846	143.116	12.3896	15.5646	183.439	396.481	908.353	6.78589	7388.42	43.4167	30.2053	37.4263	48.6312	35.353	17.746	18.6112
CHR10063	68	1	3	1	1	1	0	0	1	1	1	3	2019-07-16	10:38:54	5	25.3	30.6	5.7	65.5872	5.14463	308.779	100.453	175.098	37.1115	26.6505	65.0937	50.7974	59.2084	74.0348	204.725	124.805	136.617	49.5756	50.775	166.156	9.65329	18.3936	281.996	642.423	824.676	7.6917	7330.84	25.1662	32.7606	29.3365	66.5554	44.3417	20.9847	22.7674
CHR10064	50	1	0	3	1	0	1	0	1	1	1	1	2019-07-23	10:27:36	16	25	39.5	6	50.736	7.80851	307.116	83.7292	158.459	30.0861	26.4715	71.6174	55.8819	60.1928	87.2587	215.466	124.165	123.741	56.6	31.1313	103.056	10.8127	14.4023	232.698	351.932	972.471	4.72739	4412.79	18.6384	34.1795	8.69265	25.4193	26.2893	28.6853	20.3337
CHR10065	55	1	1	2	1	1	0	0	1	1	1	2	2019-07-24	08:15:36	12	24.3	37.4	6	63.9448	10.1135	347.712	95.9052	219.626	38.5362	38.1717	70.9128	50.5553	67.1355	82.2127	167.631	110.898	101.192	31.2219	36.8412	256.44	11.1616	22.5883	235.382	601.08	861.655	6.25875	7612.56	46.9564	45.9064	33.8339	87.2709	52.4654	49.9405	16.5055
CHR10066	69	1	1	2	0	0	0	0	0	0	1	2	2019-07-24	10:18:39	15	36.4	35.5	6.7	105.621	8.33103	411.084	135.504	247.057	43.6911	35.8557	66.9186	50.6172	51.4424	76.0658	170.664	139.263	126.107	54.815	56.5043	181.293	13.2017	18.152	357.908	755.659	924.171	9.35268	10263.9	37.827	35.745	77.5574	52.7982	63.4314	32.3914	35.8594
CHR10067	56	1	2	2	1	1	1	0	1	1	1	3	2019-08-06	12:23:17	5.5	29.3	34.7	5.7	50.3104	7.1221	302.08	60.9319	169.884	61.9244	48.0372	152.014	91.1683	121.435	178.763	253.99	137.863	141.284	119.063	50.6951	193.695	26.0144	32.1293	189.211	771.447	725.72	16.4072	11394.2	110.324	29.7292	53.2786	92.151	42.2041	39.0118	9.2976
CHR10069	74	0	1	2	1	0	1	0	1	1	1	3	2019-08-14	10:33:49	12	42.6	19	5	111.197	11.4603	574.358	140.654	303.652	98.6712	56.6831	196.681	109.984	115.88	154.683	338.918	171.268	206.848	169.066	56.1593	84.7097	20.8552	11.5672	158.049	331.475	714.133	18.0911	14963.5	71.8905	23.205	154.687	47.1748	31.8295	20.6371	16.3618
CHR10070	47	1	2	2	1	1	0	0	1	1	1	2	2019-09-09	10:13:13	3	30	33.7	6	47.6875	3.80543	343.94	101.753	203.016	30.7424	30.8809	78.1067	56.1036	74.9464	78.1418	162.414	116.85	93.4683	100.996	30.6945	192.474	15.9675	23.2251	315.711	527.689	1228.53	10.3427	6132.56	139.356	36.5487	38.0073	100.497	37.4424	33.1296	15.558
CHR10071	60	1	2	1	1	0	0	0	1	1	1	2	2019-10-01	12:43:47	7	29.7	32	6.3	92.5357	12.0011	430.15	102.555	255.479	54.3734	45.8252	83.8831	52.6358	73.6927	99.5354	255.742	123.218	147.756	72.9161	41.0519	97.3331	14.0708	11.3388	182.584	386.025	988.017	7.4328	6652.87	74.2177	25.1844	30.8095	108.793	46.1389	23.2167	33.5972
CHR10072	69	1	0	3	1	1	0	0	0	0	1	3	2019-10-02	12:30:40	17	34.7	26.1	6.7	39.4711	6.30835	339.566	89.4787	166.146	53.4397	36.7014	116.882	87.0301	90.5389	163.45	389.095	189.265	231.622	65.0849	64.6495	73.9303	22.1614	11.3036	212.114	348.199	1234.15	9.66855	8804.19	70.323	21.4852	36.8921	62.0011	43.0374	39.3524	19.4895
CHR10073	68	1	2	1	1	1	0	0	1	1	1	1	2019-10-08	08:36:13	3	21.1	32.6	6.2	42.7842	4.39625	202.456	111.913	109.447	23.2348	22.7344	40.3451	50.6741	37.7454	50.7396	184.106	172.175	130.756	43.937	40.0416	114.874	6.52407	20.6612	281.851	517.759	1164.09	3.91845	5049.08	46.8105	34.5375	21.2608	52.3157	38.2621	49.0865	18.0298
CHR10074	59	1	1	1	1	1	1	0	1	1	1	3	2019-10-08	12:32:52	4.5	26.1	32.1	6.3	77.3701	6.29185	309.361	78.2282	156.435	24.4738	29.8664	43.7217	29.2739	47.2576	40.6935	144.844	98.794	101.412	79.2197	53.3935	169.885	6.92921	15.2881	394.077	844.109	858.529	8.845	7180.97	84.937	35.3999	31.6378	134.472	47.0603	64.4475	18.579
CHR10075	73	1	1	3	1	0	1	1	1	1	1	3	2019-10-15	08:36:26	12	36.6	35.4	7.7	47.8065	5.89981	312.877	88.0556	168.731	40.6413	28.8028	81.0023	60.6145	69.2393	109.092	295.014	176.623	193.542	71.122	64.9977	214.638	18.7617	49.4548	635.254	867.519	1119.71	14.0835	11686.4	56.0519	70.1374	88.503	151.971	49.3888	44.3107	15.5171
CHR10076	62	1	0	1	1	1	0	0	1	1	1	3	2019-10-21	10:34:37	4.5	28	37.4	5.2	87.5325	6.90046	398.404	138.765	178.647	41.162	41.2184	72.4281	57.1093	62.2785	70.7159	177.644	100.575	108.183	54.7771	39.756	150.871	12.324	14.0862	315.114	389.305	800.129	8.91315	6396.17	34.5027	28.3061	34.5553	56.8098	42.7857	22.5782	41.0057
CHR10078	48	1	0	1	1	0	1	1	0	0	1	2	2019-10-22	12:24:24	5	32.5	43.9	7.6	38.9541	3.91636	290.06	67.9649	141.244	20.1332	15.3712	26.7918	18.8674	19.4312	29.4007	69.8427	52.3249	44.8734	228.358	26.0705	170.127	2.98298	14.7139	282.614	593.516	776.39	2.37843	5870.47	14.3815	20.1081	22.3958	53.5575	47.9016	8.56649	18.0803
CHR10079	71	1	0	1	1	1	0	0	1	1	1	1	2019-10-28	10:38:48	4	30.2	37.2	5.2	87.0477	10.6063	393.902	63.6314	225.763	41.5206	38.3575	68.4706	34.3485	60.4897	73.9875	179.575	78.716	100.407	35.0268	32.7647	104.61	12.6143	13.7337	160.31	420.321	891.224	7.50118	8008.99	44.4031	23.878	33.5496	46.9068	42.8745	29.1875	10.0942
CHR10081	55	1	0	2	1	1	1	0	1	1	1	2	2019-11-12	08:48:15	17	39.5	37.5	6.3	43.2576	2.41866	220.564	77.2819	164.003	22.7812	22.5158	41.0151	37.8464	41.4095	47.9998	115.071	84.0566	75.57	93.8169	25.9254	161.688	10.5313	16.6431	209.413	402.296	770.229	11.12	6772.09	49.1467	22.5283	68.3486	48.4237	41.6496	40.0142	14.1215
CHR10082	58	1	2	2	1	1	0	1	1	1	1	3	2019-11-12	12:55:20	18	43.6	41.8	5.7	68.9672	6.24247	353.111	96.3176	176.273	46.0664	35.2221	96.1205	72.3559	77.2536	111.751	186.56	148.243	109.911	224.53	43.1167	85.7108	19.3797	12.8006	246.26	560.067	1171.4	14.5055	9971.77	155.964	18.114	45.806	83.5247	48.9699	41.0815	15.4726
CHR10084	65	1	1	3	1	1	0	0	1	1	1	3	2019-11-14	14:31:04	5	36.6	32	5.9	73.5877	8.83263	504.043	124.156	261.635	84.7904	56.1592	216.489	129.646	115.529	124.977	193.573	123.581	119.568	106.345	48.3346	175.227	17.9644	27.7737	164.03	560.817	758.252	17.3676	12049	56.5725	35.5613	82.0199	67.8245	40.328	19.3884	25.6652
CHR10085	51	1	2	2	1	1	0	0	0	1	1	2	2019-11-26	09:19:08	3.5	34.5	42.7	6.4	47.5949	5.12323	245.371	66.5108	171.461	18.0812	15.7793	21.048	12.1778	16.7435	18.6768	40.3426	29.1906	26.3863	41.8476	17.4717	154.393	1.68683	12.5646	297.394	1091.34	781.593	2.60599	5691.71	13.3688	29.0534	40.1675	46.7612	50.6444	8.90621	13.8139
CHR10086	65	0		2	1	1	0	0	1	1	1	2	2019-11-27	12:11:34	5	38	20.9	5.9	71.6842	7.62219	472.099	140.804	185.969	57.983	38.1842	113.994	88.1826	59.0132	82.3657	212.473	185.897	135.043	62.1538	43.702	36.4606	13.3454	14.6782	101.048	229.652	697.366	13.6272	8469.02	48.476	23.8362	58.0372	61.0063	31.0046	23.7952	13.4476
CHR10087	75	1	0	2	1	1	0	0	1	1	1	3	2019-12-10	10:46:37	5	25.9	28.9	7.2	86.0847	7.66768	262.453	66.6703	191.646	27.9317	37.2815	50.1305	36.4214	62.877	61.0291	218.304	95.416	126.229	37.0939	39.6518	145.476	12.0019	20.2723	370.669	655.414	806.825	8.33573	6212.84	28.206	21.4517	60.2776	32.3936	45.4175	22.094	16.1319
[truncated: 4 more columns]

## Sheet: Codebook
Codebook
Sex
Male	1
Female	0
Smoking status
non-smoker	0
ex-smoker >10y	1
ex-smoker <10y	2
smokers	3
Medication
no	0
yes	1
ACE	Angiotensin-converting enzyme inhibitors
ARB	Angiotensin receptor blockers
Health status
healthy	0
coronary artery disease	1
PBF	percentage body fat (%)
HbA1c	glycated hemoglobin
Metabolites
All units are nM except for carnitine, valine, leucine and isoleucine which are in μM
